# Supplementary material for: Nano Differential Scanning Fluorimetry as a Rapid Stability Assessment Tool in the Nanoformulation of Proteins
Source: Pharmaceutics. 2023 May 11;15(5):1473. doi: 10.3390/pharmaceutics15051473 (PMC10223687; doi:10.3390/pharmaceutics15051473)
Supplement: Supplementary file 1 [file pharmaceutics-15-01473-s001.zip]

Archive with 2 entries (2 files):
- pharmaceutics-2269672-supplementary File S1. Demo of the microfluidics setup and process.pptx
- pharmaceutics-2269672-supplementary.pdf
